# Supplementary material for: Psoralea corylifolia L. Seed Extract Attenuates Diabetic Nephropathy by Inhibiting Renal Fibrosis and Apoptosis in Streptozotocin-Induced Diabetic Mice
Source: Nutrients. 2017 Aug 2;9(8):828. doi: 10.3390/nu9080828 (PMC5579621; doi:10.3390/nu9080828)
Supplement: Supplementary file 1 [file nutrients-09-00828-s001.zip]

Archive with 1 entries (1 files):
- nutrients-206352-supplementary.pdf
